# Supplementary material for: Genomic epidemiology of enteropathogenic Escherichia coli in southwestern Nigeria
Source: PLoS Negl Trop Dis. 2025 Aug 22;19(8):e0013442. doi: 10.1371/journal.pntd.0013442 (PMC12404642; doi:10.1371/journal.pntd.0013442)
Supplement: S1 Table — (CSV) [file pntd.0013442.s001.csv]

id	Location	Isolate types	EPEC types	Intimin type�	MLST ST (clonal group)	Phylogenomic lineage�	Phylogroup	Accession/Run no./subject_id
Efergusonii	ND	E. fergusonii	ND	ND	ND	ND	ND	45825460
INOLWD041B	PHC	Local	Typical	kappa	4128	NC	ND	3534STDY6865054
INOCHD069C	UCH	Local	Atypical	beta	28	EPEC4	B2	3534STDY6865065
INOLLD33A	PHC	Local	Atypical	beta	328	EPEC7	B1	3534STDY6865127
INOCHD069A	UCH	Local	Atypical	beta	28	EPEC4	B2	3534STDY6865172
INOLWD041A	PHC	Local	Atypical	kappa	38	NC	D	3534STDY6865251
INOLWD041C	PHC	Local	Typical	kappa	206	EPEC5	A	3534STDY6865252
INOCHH116A	UCH	Local	Atypical	kappa	novel*	NC	U	3534STDY7837741
INOLLH160E	PHC	Local	Atypical	theta2	8131	NC	D	3534STDY7937111
INOLLH161F	PHC	Local	Atypical	lambda	2089*	NC	U	3534STDY7937119
INOLL197	PHC	Local	Atypical	lambda	2089*	NC	A	3534STDY7937127
INOLLH261B	PHC	Local	Atypical	theta2	69	NC	D	3534STDY7937193
INOMNH109G	PHC	Local	Atypical	theta2	5406	NC	B1	ERR2932817
INOMNH114A	PHC	Local	Atypical	beta	8747	EPEC4	B2	ERR2932819
INOLLH122A	PHC	Local	Typical	alpha	2346	EPEC9	B2	ERR2932824
INOLLH122C	PHC	Local	Typical	alpha	2346	EPEC9	B2	ERR2932826
INOCHD90A	UCH	Local	Typical	beta	28	EPEC4	B2	ERR2932862
INOCHD90C	UCH	Local	Typical	beta	28	EPEC4	B2	ERR2932863
INOCHH094E	UCH	Local	Typical	�beta�	328	EPEC7	B1	ERR2932865
INOAA14	IFE	Local	Atypical	epsilon	517	NC	B1	ERR4457163
INOAA16	IFE	Local	Atypical	epsilon	517	NC	B1	ERR4457173
INOAA9D	IFE	Local	Atypical	epsilon	517	NC	B1	ERR4457183
INOAA74D	IFE	Local	Atypical	gamma	5523	NC	A	ERR4457203
INOAA012XE	IFE	Local	Atypical	gamma	2280	NC	ND	ERR4457215
INOLLD97B	PHC	Local	Atypical	epsilon	517	NC	B1	ERR4457227
INOAA93	IFE	Local	Atypical	epsilon	517	NC	B1	ERR4457228
INOLLD97C	PHC	Local	Atypical	gamma	novel	NC	E	ERR4457229
INOAA37	IFE	Local	Atypical	epsilon	517	NC	B1	ERR4457273
INOAA109	IFE	Local	Atypical	gamma	1408	NC	A	ERR4457281
INOAA38	IFE	Local	Atypical	epsilon	1408	NC	B1	ERR4457285
INOAA39	IFE	Local	Atypical	gamma	1081	NC	B1	ERR4457299
INOAA99	IFE	Local	Atypical	epsilon	517	NC	B1	ERR4457307
INOAA40	IFE	Local	Atypical	gamma	1408	NC	A	ERR4457313
INOAA10	IFE	Local	Atypical	epsilon	517	NC	B1	ERR4457314
INOAA101	IFE	Local	Atypical	epsilon	517	NC	B1	ERR4457329
INOAA	IFE	Local	Atypical	epsilon	517	NC	B1	ERR4457330
INOAA12	IFE	Local	Atypical	epsilon	517	NC	B1	ERR4457334
INOAA28D	IFE	Local	Atypical	epsilon	1408	NC	B1	ERR4457338
INOAA53D	IFE	Local	Atypical	gamma	155	NC	B1	ERR4457346
INOAA68	IFE	Local	ND	ND	ND	ND	ND	ERR4457363
INOLWH265A	PHC	Local	Atypical	theta	10	EPEC10	A	ERR4457418
INOLWH265C	PHC	Local	Atypical	theta	10	EPEC10	A	ERR4457431
INOLLH269C	PHC	Local	Atypical	theta2	10	EPEC10	A	ERR4457441
INOCHD254C	UCH	Local	Typical	beta	28	EPEC4	B2	ERR4457498
INOCHD202A	UCH	Local	Atypical	gamma	517	NC	D	ERR4457525
INOAA100	IFE	Local	Atypical	epsilon	517	NC	B1	ERR4501588
INOAA67	IFE	Local	Atypical	gamma	1408	NC	A	ERR4501595
INOLLH269E	PHC	Local	Atypical	theta2	10	EPEC10	A	ERR4501616
INOMND61C	PHC	Local	Atypical	epsilon	517	NC	B1	ERR4501626
INOLLD104C	PHC	Local	Atypical	theta2	10	EPEC10	A	ERR4501769
INOAA25D	IFE	Local	Atypical	gamma	155	NC	B1	ERR4501809
INOAA26D	IFE	Local	Atypical	epsilon	517	NC	B1	ERR4501817
INOAA13	IFE	Local	Atypical	epsilon	517	NC	B1	ERR4501829
INOAA54D	IFE	Local	Atypical	epsilon	517	NC	B1	ERR4501837
INOAA7D	IFE	Local	Atypical	epsilon	517	NC	B1	ERR4501843
INOLLH35B	PHC	Local	Atypical	alpha	101	NC	D	ERR4634452
LLH12D	PHC	Local	Atypical	kappa	7798	NC	B2	ERR4634456
LLH22C	PHC	Local	Typical	alpha	2346	EPEC9	B2	ERR4634467
CHD320B	UCH	Local	ND	ND	ND	ND	ND	ERR4634481
INOLLH352A	PHC	Local	Atypical	beta	40	NC	B1	ERR5160947
INOLLH352B1	PHC	Local	Atypical	beta	40	NC	B1	ERR5160949
INOLLH352B2	PHC	Local	Atypical	beta	40	NC	B1	ERR5160949
INOLLH352C	PHC	Local	Atypical	beta	40	NC	B1	ERR5160951
INOCHD112A	UCH	Local	Atypical	kappa	7798	NC	B2	ERR7733686
INOCHD114B	UCH	Local	Atypical	kappa	7798	NC	B2	ERR7733891
INOCHD112B	UCH	Local	Atypical	kappa	novel	NC	U	ERR7733899
INOLLD33B	PHC	Local	Atypical	beta	328	EPEC7	B1	ERR7734037
INOLWD41E	PHC	Local	Typical	kappa	206	EPEC5	A	ERR7734055
INOLWD41D	PHC	Local	Typical	kappa	206	EPEC5	A	ERR7734059
INOLLH033A	PHC	Local	Atypical	beta	40	NC	B1	ERR7734060
INOLLH32D	PHC	Local	Atypical	theta	40	NC	B1	ERR7734062
INOLLHO33E	PHC	Local	Atypical	theta2	40	NC	B1	ERR7734065
INOCHH140D3	UCH	Local	Atypical	kappa	7798	NC	ND	ERR7734098
INOLKD064A	PHC	Local	Atypical	rho	301	NC	A	ERR9384384
INOLLH332A	PHC	Local	Atypical	epsilon	517	NC	B1	ERR9384401
INOLLH261C1	PHC	Local	Atypical	theta2	337	NC	B1	ERR9384406
INOLLD100C	PHC	Local	Atypical	iota2	378	EPEC10	A	ERR9384432
INOLLH332E	PHC	Local	Atypical	epsilon	517	NC	B1	ERR9384462
INOLLH332B	PHC	Local	Atypical	epsilon	517	NC	B1	ERR9384468
INOLLD033D	PHC	Local	Atypical	beta	328	EPEC7	B1	ERR9384496
INOLLH336E	PHC	Local	Atypical	theta2	337	NC	B1	ERR9384549
INONA040XG	IDI	Local	Atypical	gamma	10	EPEC10	A	ERR9384570
INONA028XE1	IDI	Local	Atypical	kappa	4554	NC	B2	ERR9384580
INONC047YA	IDI	Local	Atypical	epsilon	517	NC	B1	ERR9384597
INONC047YE	IDI	Local	Atypical	epsilon	517	NC	B1	ERR9384600
INONC047YB	IDI	Local	Atypical	epsilon	517	NC	B1	ERR9384612
INONC047YD	IDI	Local	Atypical	epsilon	517	NC	B1	ERR9384613
INONA028XE2	IDI	Local	Atypical	kappa	4554	NC	B2	ERR9384616
INOMNH109F	PHC	Local	Atypical	theta2	5406	NC	B1	ERR9384710
INOLLH032E	PHC	Local	Atypical	theta	40	NC	B1	ERR9384728
INOLLH336B	PHC	Local	Atypical	theta2	337	NC	B1	ERR9384751
INONA028XA	IDI	Local	Atypical	kappa	4554	NC	B2	ERR9384766
INONA028XC	IDI	Local	Atypical	kappa	4554	NC	B2	ERR9384782
INONA028XD1	IDI	Local	Atypical	kappa	4554	NC	B2	ERR9384783
INONA028XD2	IDI	Local	Atypical	kappa	4554	NC	B2	ERR9384783
INOLLH012D	PHC	Local	Atypical	kappa	7798	NC	B2	ERR9438546
INOLLH161I	PHC	Local	Atypical	lambda	2089	NC	A	ERR9438562
INOLLH033F	PHC	Local	Atypical	beta	40	NC	B1	ERR9438605
INOMNH114E	PHC	Local	Atypical	beta	8747	EPEC4	B2	ERR9438615
042_sanger	ND	E. coli 042	ND	ND	ND	ND	ND	GCA_000027125.1
SRR21136869	The Gambia	International	Typical	beta	118 (17)	EPEC2	B1	JHQV00000000
SRR21136866	The Gambia	International	Typical	beta	140 (31)	EPEC7	B1	JHQW00000000
SRR21136877	The Gambia	International	Typical	beta	140 (31)	EPEC7	B1	JHQX00000000
SRR19671047	The Gambia	International	Typical	ND	169 (23)	EPEC10	A	JHQY00000000
SRR19671038	The Gambia	International	Atypical	theta	171 (23)	EPEC10	A	JHQZ00000000
SRR19671037	The Gambia	International	Typical	beta2	23 (7)	EPEC4	B2	JHRA00000000
SRR19671035	Mali	International	Typical	beta	140 (31)	EPEC7	B1	JHRB00000000
SRR19671049	Mozambique	International	Atypical	beta	140 (31)	EPEC7	B1	JHRC00000000
SRR19671076	Mozambique	International	Typical	beta	140 (31)	EPEC7	B1	JHRD00000000
SRR19671055	Mozambique	International	Typical	alpha	228 (5)	EPEC9	B2	JHRE00000000
SRR19671078	Mozambique	International	Typical	beta2	23 (7)	EPEC4	B2	JHRF00000000
SRR19671053	Mozambique	International	Atypical	zeta	378 (7)	EPEC4	B2	JHRG00000000
SRR19671051	Mozambique	International	Typical	epsilon	555 (NA)	NC	B1	JHRH00000000
SRR19671034	Mozambique	International	Typical	lambda	ND	EPEC9	B2	JHRI00000000
SRR19671050	Mozambique	International	Typical	alpha	ND	NC	B2	JHRJ00000000
SRR19671066	Kenya	International	Typical	beta	118 (17)	EPEC2	B1	JHRK00000000
SRR21136872	Kenya	International	Typical	beta	118 (17)	EPEC2	B1	JHRL00000000
SRR19671041	Kenya	International	Atypical	beta	140 (31)	EPEC7	B1	JHRM00000000
SRR19671072	Kenya	International	Typical	beta	140 (31)	EPEC7	B1	JHRN00000000
SRR21136862	Kenya	International	Typical	beta	140 (31)	EPEC7	B1	JHRO00000000
SRR21136871	Kenya	International	Typical	beta	140 (31)	EPEC7	B1	JHRP00000000
SRR21136874	Kenya	International	Typical	beta	140 (31)	EPEC7	B1	JHRQ00000000
SRR19671064	Pakistan	International	Typical	beta	140 (31)	EPEC2	B1	JHRR00000000
SRR19671065	Pakistan	International	Typical	beta	140 (31)	EPEC2	B1	JHRS00000000
SRR19671081	The Gambia	International	Typical	alpha	236 (6)	EPEC1	B2	JHRT00000000
SRR21136870	The Gambia	International	Typical	alpha	236 (6)	EPEC1	B2	JHRU00000000
SRR19671062	The Gambia	International	Atypical	epsilon2	254 (43)	NC	B1	JHRV00000000
SRR19671036	The Gambia	International	Atypical	zeta	535 (28)	NC	B1	JHRW00000000
SRR19671057	The Gambia	International	Typical	epsilon	555 (NA)	NC	B1	JHRX00000000
SRR21136868	The Gambia	International	Typical	epsilon	555 (NA)	NC	B1	JHRY00000000
SRR19671056	Mali	International	Typical	eta	20 (NA)	NC	B2	JHRZ00000000
SRR19671052	Mozambique	International	Typical	alpha	ND	NC	B2	JHSA00000000
SRR19671054	Mozambique	International	Typical	lambda	ND	EPEC9	B2	JHSB00000000
SRR19671074	Mozambique	International	Typical	lambda	ND	EPEC9	B2	JHSC00000000
SRR19671075	Mozambique	International	Typical	lambda	ND	NC	B2	JHSD00000000
SRR19671077	Mozambique	International	Typical	beta2	ND	EPEC4	B2	JHSE00000000
SRR19671079	Mozambique	International	Typical	mu	ND	EPEC8	B2	JHSF00000000
SRR21136863	Mozambique	International	Typical	alpha	ND	EPEC1	B2	JHSG00000000
SRR19671046	Kenya	International	Typical	alpha	18 (6)	EPEC1	B2	JHSH00000000
SRR21136861	Kenya	International	Typical	alpha	18 (6)	EPEC1	B2	JHSI00000000
SRR19671043	Kenya	International	Typical	beta2	23 (7)	EPEC4	B2	JHSJ00000000
SRR19671073	Kenya	International	Typical	beta2	23 (7)	EPEC4	B2	JHSK00000000
SRR19671048	Kenya	International	Typical	alpha	236 (6)	EPEC1	B2	JHSL00000000
SRR19671071	Kenya	International	Atypical	epsilon	433 (23)	EPEC5	A	JHSM00000000
SRR21136875	Kenya	International	Typical	epsilon	433 (23)	EPEC5	A	JHSN00000000
SRR19671069	Pakistan	International	Typical	alpha	228 (5)	EPEC9	B2	JHSO00000000
SRR19671040	Pakistan	International	Typical	kappa	562 (NA)	NC	B2	JHSP00000000
SRR19671061	The Gambia	International	Atypical	gamma	78 (12)	NC	E	JHSQ00000000
SRR19671063	The Gambia	International	Atypical	gamma	78 (12)	NC	E	JHSR00000000
SRR19671059	The Gambia	International	Typical	kappa	933 (NA)	EPEC5	A	JHSS00000000
SRR19671060	The Gambia	International	Typical	mu	ND	EPEC8	B2	JHST00000000
SRR21136867	The Gambia	International	Typical	mu	ND	EPEC8	B2	JHSU00000000
SRR21136876	The Gambia	International	Typical	beta2	ND	EPEC4	B2	JHSV00000000
SRR19671080	Mali	International	Typical	beta2	23 (7)	EPEC4	B2	JHSW00000000
SRR21136864	Mozambique	International	Typical	mu	ND	EPEC8	B2	JHSX00000000
SRR21136865	Mozambique	International	Typical	mu	ND	EPEC8	B2	JHSY00000000
SRR19671044	Kenya	International	Typical	kappa	8 (3)	NC	B2	JHTE00000000
SRR19671042	Kenya	International	Typical	alpha	ND	EPEC1	B2	JHTF00000000
SRR19671045	Kenya	International	Typical	lambda	ND	NC	B2	JHTG00000000
SRR19671067	Kenya	International	Typical	mu	ND	EPEC8	B2	JHTH00000000
SRR19671068	Kenya	International	Typical	mu	ND	EPEC8	B2	JHTI00000000
SRR19671070	Kenya	International	Typical	mu	ND	EPEC8	B2	JHTJ00000000
SRR21136873	Kenya	International	Typical	mu	ND	EPEC8	B2	JHTK00000000
SRR19671039	Pakistan	International	Typical	beta	ND	EPEC2	B1	JHTL00000000
SRR19671058	Pakistan	International	Typical	beta	ND	EPEC2	B1	JHTM00000000
