# Supplementary material for: Genomic epidemiology of enteropathogenic Escherichia coli in southwestern Nigeria
Source: PLoS Negl Trop Dis. 2025 Aug 22;19(8):e0013442. doi: 10.1371/journal.pntd.0013442 (PMC12404642; doi:10.1371/journal.pntd.0013442)
Supplement: S2 Table — (XLSX) [file pntd.0013442.s002.xlsx]

## Sheet: Sheet1
ID	Location	Study type	Location	Latitude	Longitude	Age(range)	ST	Type of EPEC	Phylogroup	Class of EPEC	Serotype	Intimin Alleles	aar_-.match	agg4A_-.match	agg4C_4_SSI+.match	aggA_-.match	bfpA_1_AB247925	cia_16_NC+.match	clbB_-.novel_var	air_4_CP003034	tir_36_AJ633130	hra_11_CP006632	hra_6_LM995856	efa1_10_AJ303141	cnf1_7_AF483828	terC_5_CP007491	focC_2_Z46635	agg4D_1_EU637023	tir_4_FN543502	espJ_1_AB303060	espJ_2_AE005174	espJ_2_AE005174	ehxA_6_AP010959	afaE_25_X91748	espF_5_AJ633130	espF_5_AJ633130	espF_9_AJ633129	espA_18_AP010960	tir_31_AF070069	espA_4_EU871628	espA_7_AJ633130	espA_2_AJ633129	lpfA_8_CP002185	eae_41_AF530554	eae_44_EF204930	cea_3_CYCO01000082	ORF4_2_AFRH01000026	eae_29_AF530555	cea_19_LT985284
INONA040XG	IDI	Case	IDI	7.42371	3.9349	Adult	10	atypical	A	non-classical	O13/O135:H11	gamma	no	no	no	no	no	yes	yes	no	yes	no	no	no	yes	yes	no	no	no	yes	no	no	no	no	yes	yes	no	yes	no	no	yes	no	no	no	no	no	no	yes	yes
INONC047YE	IDI	Control	IDI	7.42371	3.9349	Adult	517	atypical	B1	non-classical	O165:H9	epsilon	no	no	no	no	no	no	no	no	no	no	no	no	no	yes	no	no	no	no	no	no	no	no	no	no	yes	no	yes	no	no	yes	yes	yes	yes	no	no	yes	no
INONC047YD	IDI	Control	IDI	7.42371	3.9349	Adult	517	atypical	B1	non-classical	O165:H9	epsilon	no	no	no	no	no	no	no	no	no	no	no	no	no	yes	no	no	no	no	no	no	no	no	no	no	yes	no	yes	no	no	yes	yes	yes	yes	no	no	yes	no
INONC047YB	IDI	Control	IDI	7.42371	3.9349	Adult	517	atypical	B1	non-classical	O165:H9	epsilon	no	no	no	no	no	no	no	no	no	no	no	no	no	yes	no	no	no	no	no	no	no	no	no	no	yes	no	yes	no	no	yes	yes	yes	yes	no	no	yes	no
INONC047YA	IDI	Control	IDI	7.42371	3.9349	Adult	517	atypical	B1	non-classical	O165:H9	epsilon	no	no	no	no	no	no	no	no	no	no	no	no	no	yes	no	no	no	no	no	no	no	no	no	no	yes	no	yes	no	no	yes	yes	yes	yes	no	no	yes	no
INONA028XE2	IDI	Case	IDI	7.42371	3.9349	Adult	4554	atypical	B2	non-classical	O157:H39	kappa	no	no	no	no	no	no	no	no	no	no	no	no	no	yes	no	no	no	yes	no	no	no	no	no	no	no	no	no	no	no	yes	no	no	no	yes	no	no	no
INONA028XE1	IDI	Case	IDI	7.42371	3.9349	Adult	4554	atypical	B2	non-classical	O157:H45	kappa	no	no	no	no	no	yes	no	no	no	no	no	no	no	yes	no	no	no	yes	no	no	no	no	no	no	no	no	no	no	no	yes	no	no	no	yes	no	no	no
INONA028XD2	IDI	Case	IDI	7.42371	3.9349	Adult	4554	atypical	B2	non-classical	O157:H39	kappa	no	no	no	no	no	no	no	no	no	no	no	no	no	yes	no	no	no	yes	no	no	no	no	no	no	no	no	no	no	no	yes	no	no	no	yes	no	no	no
INONA028XD1	IDI	Case	IDI	7.42371	3.9349	Adult	4554	atypical	B2	non-classical	O157:H39	kappa	no	no	no	no	no	yes	no	no	no	no	no	no	no	yes	no	no	no	yes	no	no	no	no	no	no	no	no	no	no	no	yes	no	no	no	yes	no	no	no
INONA028XC	IDI	Case	IDI	7.42371	3.9349	Adult	4554	atypical	B2	non-classical	O157:H39	kappa	no	no	no	no	no	no	no	no	no	no	no	no	no	yes	no	no	no	yes	no	no	no	no	no	no	no	no	no	no	no	yes	no	no	no	yes	no	no	no
INONA028XA	IDI	Case	IDI	7.42371	3.9349	Adult	4554	atypical	B2	non-classical	O157:H39	kappa	no	no	no	no	no	no	no	no	no	no	no	no	no	yes	no	no	no	yes	no	no	no	no	no	no	no	no	no	no	no	yes	no	no	no	yes	no	no	no
INOAA53D	IFE	Case	LONDON STREET	7.48853348851229° N	4.55344696336603° N	13 and above	155	atypical	B1	non-classical	O8:H12	gamma	no	no	no	no	no	no	no	no	no	no	no	no	no	yes	no	no	no	no	no	no	no	no	no	no	yes	no	no	no	no	yes	yes	yes	no	no	no	yes	no
INOAA25D	IFE	Case	ORIYANGI	7.48237264348016° N	4.56236975767247° N	13 and above	155	atypical	B1	non-classical	O8:H12	gamma	no	no	no	no	no	no	no	no	no	no	no	no	no	yes	no	no	no	no	no	no	no	no	no	no	no	no	no	no	no	yes	yes	yes	no	no	no	no	no
INOAA7D	IFE	Case	AKINWALE STREET	7.48093185544891° N	4.55757859405586° N	10 to 12months	517	atypical	B1	non-classical	O71:H19	epsilon	no	no	no	no	no	no	no	no	no	no	no	no	no	yes	no	no	no	no	no	no	no	no	no	no	yes	no	yes	no	no	yes	yes	yes	yes	no	no	yes	no
INOAA37	IFE	Control	AYEGBAJU	7.48289907987817° N	4.56410835172834° N	10 to 12months	517	atypical	B1	non-classical	O71:H19	epsilon	no	no	no	no	no	no	no	no	no	no	no	no	no	yes	no	no	no	no	no	no	no	no	no	no	yes	no	yes	no	no	yes	yes	yes	yes	no	no	yes	no
INOAA101	IFE	Control	ILODE	7.48379701679301° N	4.56332069405587° N	10 to 12months	517	atypical	B1	non-classical	O71:H19	epsilon	no	no	no	no	no	no	no	no	no	no	no	no	no	yes	no	no	no	no	no	no	no	no	no	no	yes	no	yes	no	no	yes	yes	yes	no	no	no	yes	no
INOAA9D	IFE	Case	ODUDUWA COLL. STREET	7.486964065195059° N	4.55729215172836° N	13 and above	517	atypical	B1	non-classical	O71:H19	epsilon	no	no	no	no	no	no	no	no	no	no	no	no	no	yes	no	no	no	no	no	no	no	no	no	no	yes	no	yes	no	no	yes	yes	yes	no	no	no	yes	no
INOAA99	IFE	Control	ADERIBIGBE ADEMI	7.48824838994846° N	4.55757616707332° N	13 and above	517	atypical	B1	non-classical	O71:H19	epsilon	no	no	no	no	no	no	no	no	no	no	no	no	no	yes	no	no	no	no	no	no	no	no	no	no	yes	no	yes	no	no	yes	yes	yes	no	no	no	yes	no
INOAA93	IFE	Control	KUNLE STREET	7.4789349311594° N	4.55664333638335° N	13 and above	517	atypical	B1	non-classical	O71:H19	epsilon	no	no	no	no	no	no	no	no	no	no	no	no	no	yes	no	no	no	no	no	no	no	no	no	no	yes	no	yes	no	no	yes	yes	yes	yes	no	no	yes	no
INOAA54D	IFE	Case	AKINWALE STREET	7.48093185544891° N	4.55757859405586° N	13 and above	517	atypical	B1	non-classical	O71:H19	epsilon	no	no	no	no	no	no	no	no	no	no	no	no	no	yes	no	no	no	no	no	no	no	no	no	no	yes	no	yes	no	no	yes	yes	yes	yes	no	no	yes	no
INOAA26D	IFE	Case	ALA	7.47912878082892° N	4.55796833638336° N	13 and above	517	atypical	B1	non-classical	O71:H19	epsilon	no	no	no	no	no	no	no	no	no	no	no	no	no	yes	no	no	no	no	no	no	no	no	no	no	yes	no	yes	no	no	yes	yes	yes	no	no	no	yes	no
INOAA16	IFE	Control	FAJUYI ROAD	7.49272535096467° N	4.55773065172845° N	13 and above	517	atypical	B1	non-classical	O71:H19	epsilon	no	no	no	no	no	no	no	no	no	no	no	no	no	yes	no	no	no	no	no	no	no	no	no	no	yes	no	yes	no	no	yes	yes	yes	yes	no	no	yes	no
INOAA14	IFE	Control	AKINWALE STREET	7.48093185544891° N	4.55757859405586° N	13 and above	517	atypical	B1	non-classical	O71:H19	epsilon	no	no	no	no	no	no	no	no	no	no	no	no	no	yes	no	no	no	no	no	no	no	no	no	no	yes	no	yes	no	no	yes	yes	yes	yes	no	no	yes	no
INOAA13	IFE	Control	BABALOLA LANE	7.48430269099366° N	4.55223927871095° N	13 and above	517	atypical	B1	non-classical	O71:H19	epsilon	no	no	no	no	no	no	no	no	no	no	no	no	no	yes	no	no	no	no	no	no	no	no	no	no	yes	no	yes	no	no	yes	yes	yes	no	no	no	yes	no
INOAA12	IFE	Control	ADERIBIGBE ADEMI	7.4916417003937° N	4.55867049405595° N	13 and above	517	atypical	B1	non-classical	O71:H19	epsilon	no	no	no	no	no	no	no	no	no	no	no	no	no	yes	no	no	no	no	no	no	no	no	no	no	yes	no	yes	no	no	yes	yes	yes	yes	no	no	yes	no
INOAA100	IFE	Control	ENUWA	7.4839377° N	4.5607115° N	13 and above	517	atypical	B1	non-classical	O71:H19	epsilon	no	no	no	no	no	no	no	no	no	no	no	no	no	yes	no	no	no	no	no	no	no	no	no	no	yes	no	yes	no	no	yes	yes	yes	no	no	no	yes	no
INOAA10	IFE	Control	ENUWA	7.4839377° N	4.5607115° N	13 and above	517	atypical	B1	non-classical	O71:H19	epsilon	no	no	no	no	no	no	no	no	no	no	no	no	no	yes	no	no	no	no	no	no	no	no	no	no	yes	no	yes	no	no	yes	yes	yes	yes	no	no	yes	no
INOAA	IFE	Control	ND	ND	ND	ND	517	atypical	B1	non-classical	O71:H19	epsilon	no	no	no	no	no	no	no	no	no	no	no	no	no	yes	no	no	no	no	no	no	no	no	no	no	yes	no	yes	no	no	yes	yes	yes	yes	no	no	yes	no
INOAA39	IFE	Control	OMPETU	7.48882547367382° N	4.56164796918839° N	13 and above	1081	atypical	B1	non-classical	O81:H14	gamma	no	no	no	no	no	no	no	no	no	no	no	no	no	yes	no	no	no	no	no	no	no	no	no	no	no	no	no	no	no	no	yes	no	no	no	no	no	no
INOAA38	IFE	Control	ODUDUWA COLL. STREET	7.486964065195059° N	4.55729215172836° N	10 to 12months	1408	atypical	B1	non-classical	O13/O135/O21:H30	epsilon	no	no	no	no	no	no	no	no	no	no	no	no	no	yes	no	no	no	no	no	no	no	no	no	no	yes	no	yes	no	no	yes	yes	yes	no	no	no	yes	no
INOAA67	IFE	Control	ADERIBIGBE ADEMI	7.48824838994846° N	4.55757616707332° N	13 and above	1408	atypical	A	non-classical	O13/O135:H30	gamma	no	no	no	no	no	no	no	no	no	no	no	no	no	yes	no	no	no	no	no	no	no	no	no	no	yes	no	no	no	no	yes	yes	yes	no	no	no	no	no
INOAA40	IFE	Control	ALA	7.47912878082892° N	4.55796833638336° N	13 and above	1408	atypical	A	non-classical	O13/O135:H30	gamma	no	no	no	no	no	no	no	no	no	no	no	no	no	yes	no	no	no	no	no	no	no	no	no	no	yes	no	yes	no	no	yes	yes	yes	no	no	no	no	no
INOAA28D	IFE	Case	AKINWALE STREET	7.48093185544891° N	4.55757859405586° N	13 and above	1408	atypical	B1	non-classical	O71/O13/O135/O81:H30	epsilon	no	no	no	no	no	no	no	no	no	no	no	no	no	yes	no	no	no	no	no	no	no	no	no	no	yes	no	yes	no	no	yes	yes	yes	no	no	no	yes	no
INOAA109	IFE	Control	ADERIBIGBE ADEMI	7.48824838994846° N	4.55757616707332° N	13 and above	1408	atypical	A	non-classical	O13/O135:H30	gamma	no	no	no	no	no	no	no	no	no	no	no	no	no	yes	no	no	no	no	no	no	no	no	no	no	yes	no	no	no	no	yes	yes	yes	no	no	no	no	no
INOAA012XE	IFE	Case	ADERIBIGBE ADEMI	7.4916417003937° N	4.55867049405595° N	13 and above	2280	atypical	ND	non-classical	-:H16	gamma	no	no	no	no	no	no	no	no	yes	no	no	no	no	yes	no	no	no	no	no	no	no	no	no	no	no	no	no	yes	no	no	yes	no	no	no	no	no	no
INOAA74D	IFE	Case	ADERIBIGBE ADEMI	7.48824838994846° N	4.55757616707332° N	13 and above	5523	atypical	A	non-classical	O21:H55	gamma	no	no	no	no	no	no	no	no	no	no	no	no	no	yes	no	no	no	no	no	no	no	no	no	no	no	no	no	no	no	no	no	no	no	no	no	no	no
INOLWH265C	PHC	Control	Elewiodo	7.41947	3.94564	0 to 3months	10	atypical	A	non-classical	O162/O101:H40	theta	no	no	no	no	no	no	no	no	no	no	no	no	no	yes	no	no	no	no	no	no	no	no	no	no	no	yes	no	no	no	no	no	no	no	no	no	no	no
INOLWH265A	PHC	Control	Elewiodo	7.41947	3.94564	0 to 3months	10	atypical	A	non-classical	-:H40	theta	no	no	no	no	no	no	no	yes	no	no	no	no	no	yes	no	no	no	no	no	no	no	no	no	no	no	yes	no	no	no	no	no	no	no	no	no	no	no
INOLLH269E	PHC	Control	Lalupon	7.46159	4.06559	4 to 6months	10	atypical	A	non-classical	O9:H9	theta2	no	no	no	no	no	yes	no	no	no	no	no	no	no	yes	no	no	no	no	no	no	no	yes	no	no	no	yes	no	no	no	no	no	no	no	no	no	no	no
INOLLH269C	PHC	Control	Lalupon	7.46159	4.06559	4 to 6months	10	atypical	A	non-classical	O9:H9	theta2	no	no	no	no	no	yes	no	no	no	no	no	no	no	yes	no	no	no	no	no	no	no	yes	no	no	no	yes	no	no	no	no	yes	no	no	no	no	no	no
INOLLD104C	PHC	Case	Lalupon	7.46159	4.06559	7 to 9months	10	atypical	A	non-classical	O71:H40	theta2	no	no	no	no	no	no	no	no	no	no	no	no	no	yes	no	no	no	no	no	no	no	no	no	no	no	yes	no	no	no	no	no	no	no	no	no	no	no
INOLWD041A	PHC	Case	Elewiodo	7.41947	3.94564	7 to 9months	38	atypical	D	non-classical	O86:H18	kappa	no	no	no	no	no	no	no	yes	no	yes	no	no	no	yes	no	no	no	no	no	no	no	yes	no	no	no	no	no	no	no	no	no	no	no	no	no	no	no
INOLLHO33E	PHC	Control	Lalupon	7.46159	4.06559	4 to 6months	40	atypical	B1	non-classical	O108:H21	theta2	no	no	no	no	no	no	no	no	no	no	no	no	no	yes	no	no	no	yes	no	no	no	no	no	no	no	yes	no	no	no	no	yes	no	no	no	no	no	no
INOLLH32D	PHC	Control	Lalupon	7.46159	4.06559	4 to 6months	40	atypical	B1	non-classical	O108:H21	theta	no	no	no	no	no	no	no	no	no	no	no	no	no	yes	no	no	no	yes	no	no	no	no	no	no	no	yes	no	no	no	no	yes	no	no	no	no	no	no
INOLLH033F	PHC	Control	Lalupon	7.46159	4.06559	4 to 6months	40	atypical	B1	non-classical	O55:H21	beta	no	no	no	no	no	no	no	no	no	no	no	yes	no	yes	no	no	no	yes	no	no	no	no	no	no	no	yes	yes	no	no	no	yes	no	no	no	no	no	no
INOLLH033A	PHC	Control	Lalupon	7.46159	4.06559	4 to 6months	40	atypical	B1	non-classical	O55:H21	beta	no	no	no	no	no	no	no	no	no	no	no	yes	no	yes	no	no	no	yes	no	no	no	no	no	no	no	yes	yes	no	no	no	yes	no	yes	no	no	no	no
INOLLH032E	PHC	Control	Lalupon	7.46159	4.06559	4 to 6months	40	atypical	B1	non-classical	O108:H21	theta	no	no	no	no	no	no	no	no	no	no	no	no	no	yes	no	no	no	yes	no	no	no	no	no	no	no	yes	no	no	no	no	yes	no	no	no	no	no	no
INOLLH352C	PHC	Control	Lalupon	7.46159	4.06559	7 to 9months	40	atypical	B1	non-classical	O55:H21	beta	no	no	no	no	no	no	no	no	no	no	no	yes	no	yes	no	no	no	yes	no	no	no	no	no	no	no	yes	yes	no	no	no	yes	no	no	no	no	no	no
INOLLH352B2	PHC	Control	Lalupon	7.46159	4.06559	7 to 9months	40	atypical	B1	non-classical	O55:H21	beta	no	no	no	no	no	no	no	no	no	no	no	yes	no	yes	no	no	no	yes	no	no	no	no	no	no	no	yes	yes	no	no	no	yes	no	no	no	no	no	no
INOLLH352B1	PHC	Control	Lalupon	7.46159	4.06559	7 to 9months	40	atypical	B1	non-classical	O55:H21	beta	no	no	no	no	no	no	no	no	no	no	no	yes	no	yes	no	no	no	yes	no	no	no	no	no	no	no	yes	yes	no	no	no	yes	no	no	no	no	no	no
INOLLH352A	PHC	Control	Lalupon	7.46159	4.06559	7 to 9months	40	atypical	B1	non-classical	O55:H21	beta	no	no	no	no	no	no	no	no	no	no	no	yes	no	yes	no	no	no	yes	no	no	no	no	no	no	no	yes	yes	no	no	no	yes	no	no	no	no	no	no
INOLLH261B	PHC	Control	Lalupon	7.46159	4.06559	7 to 9months	69	atypical	D	non-classical	O45:H16	theta2	no	no	no	no	no	no	no	yes	no	no	no	no	no	yes	no	no	no	no	no	no	no	no	no	no	no	yes	no	no	no	no	yes	no	no	no	no	no	no
INOLLH35B	PHC	Control	Lalupon	7.46159	4.06559	4 to 6months	101	atypical	D	non-classical	O39:H12	alpha	no	yes	yes	no	no	no	no	no	no	no	no	yes	no	yes	no	yes	no	no	no	no	no	no	no	no	no	no	no	no	no	no	yes	no	no	no	yes	no	no
INOLWD41E	PHC	Case	Elewiodo	7.41947	3.94564	7 to 9months	206	Typical	A	non-classical	O151/O118:H5	kappa	no	no	no	no	yes	no	no	no	no	no	no	no	no	yes	no	no	no	yes	no	no	no	no	no	no	yes	no	yes	no	no	yes	no	no	no	no	no	no	no
INOLWD41D	PHC	Case	Elewiodo	7.41947	3.94564	7 to 9months	206	Typical	A	non-classical	O151/O118:H5	kappa	no	no	no	no	yes	no	no	no	no	no	no	no	no	yes	no	no	no	yes	no	no	no	no	no	no	yes	no	no	no	no	yes	no	no	no	no	no	no	no
INOLWD041C	PHC	Case	Elewiodo	7.41947	3.94564	7 to 9months	206	Typical	A	non-classical	O151/O118:H5	kappa	no	no	no	no	yes	no	no	no	no	no	no	no	no	yes	no	no	no	yes	no	no	no	no	no	no	yes	no	yes	no	no	yes	no	no	no	no	no	no	no
INOLKD064A	PHC	Case	Alakia	7.40139	3.97874	0 to 3months	301	atypical	A	non-classical	O80:H2	rho	no	no	no	no	no	no	no	no	no	no	no	no	no	yes	no	no	no	no	yes	yes	no	no	yes	yes	no	no	no	no	yes	no	no	no	yes	no	no	yes	no
INOLLD33B	PHC	Case	Lalupon	7.46159	4.06559	4 to 6months	328	atypical	B1	non-classical	O88:H25	beta	no	no	no	no	no	no	no	no	no	no	no	yes	no	yes	no	no	no	yes	no	no	no	no	no	no	no	yes	yes	no	no	no	yes	no	no	no	no	no	no
INOLLD33A	PHC	Case	Lalupon	7.46159	4.06559	4 to 6months	328	atypical	B1	non-classical	O88:H25	beta	no	no	no	no	no	no	no	no	no	no	no	yes	no	yes	no	no	no	yes	no	no	no	no	no	no	no	yes	yes	no	no	no	yes	no	yes	no	no	no	no
INOLLD033D	PHC	Case	Lalupon	7.46159	4.06559	4 to 6months	328	atypical	B1	non-classical	O88:H25	beta	no	no	no	no	no	no	no	no	no	no	no	yes	no	yes	no	no	no	yes	no	no	no	no	no	no	no	yes	yes	no	no	no	yes	no	no	no	no	no	no
INOLLH336E	PHC	Control	Lalupon	7.46159	4.06559	7 to 9months	337	atypical	B1	non-classical	O108:H21	theta2	no	no	no	no	no	no	no	no	no	no	no	no	no	yes	no	no	no	yes	no	no	no	no	no	no	no	yes	no	no	no	no	yes	no	no	no	no	no	no
INOLLH336B	PHC	Control	Lalupon	7.46159	4.06559	7 to 9months	337	atypical	B1	non-classical	O108:H21	theta2	no	no	no	no	no	no	no	no	no	no	no	no	no	yes	no	no	no	yes	no	no	no	no	no	no	no	yes	no	no	no	no	yes	no	no	no	no	no	no
INOLLH261C1	PHC	Control	Lalupon	7.46159	4.06559	7 to 9months	337	atypical	B1	non-classical	O108:H21	theta2	no	no	no	no	no	no	no	no	no	no	no	no	no	yes	no	no	no	yes	no	no	no	no	no	no	no	yes	yes	no	no	no	yes	no	no	no	no	no	no
INOLLD100C	PHC	Case	Lalupon	7.46159	4.06559	0 to 3months	378	atypical	A	non-classical	O101/O162:H33	iota2	yes	no	no	yes	no	no	no	yes	yes	no	no	no	no	yes	no	no	no	no	no	no	yes	no	yes	yes	no	no	no	no	yes	no	no	no	no	no	no	yes	no
INOLLD97B	PHC	Case	Lalupon	7.46159	4.06559	0 to 3months	517	atypical	B1	non-classical	O71:H19	epsilon	no	no	no	no	no	no	no	no	no	no	no	no	no	yes	no	no	no	no	no	no	no	no	no	no	yes	no	yes	no	no	yes	yes	yes	yes	no	no	yes	no
INOLLH332E	PHC	Control	Lalupon	7.46159	4.06559	13 and above	517	atypical	B1	non-classical	O171:H19	epsilon	no	no	no	no	no	no	no	no	no	no	no	no	no	yes	no	no	no	no	no	no	no	no	no	no	yes	no	yes	no	no	yes	yes	yes	yes	no	no	yes	yes
INOLLH332B	PHC	Control	Lalupon	7.46159	4.06559	13 and above	517	atypical	B1	non-classical	O171:H19	epsilon	no	no	no	no	no	no	no	no	no	no	no	no	no	yes	no	no	no	no	no	no	no	no	no	no	yes	no	yes	no	no	yes	yes	yes	yes	no	no	yes	yes
INOLLH332A	PHC	Control	Lalupon	7.46159	4.06559	13 and above	517	atypical	B1	non-classical	O171:H19	epsilon	no	no	no	no	no	no	no	no	no	no	no	no	no	yes	no	no	no	no	no	no	no	no	no	no	yes	no	yes	no	no	yes	yes	yes	yes	no	no	yes	yes
INOMND61C	PHC	Case	Monatan	7.41377	3.95085	7 to 9months	517	atypical	B1	non-classical	O109:H9	epsilon	no	no	no	no	no	no	no	no	no	no	no	no	no	yes	no	no	no	no	no	no	no	no	no	no	yes	no	yes	no	no	yes	yes	yes	yes	no	no	yes	no
INOLLH161I	PHC	Control	Lalupon	7.46159	4.06559	0 to 3months	2089	atypical	A	non-classical	O8:H10	lambda	no	no	no	no	no	no	no	no	no	no	no	no	no	yes	no	no	no	no	yes	yes	no	no	no	no	no	no	no	yes	no	no	no	no	no	no	no	no	no
LLH22C	PHC	Control	Lalupon	7.46159	4.06559	0 to 3months	2346	Typical	B2	classical	O142:H34	alpha	no	no	no	no	yes	no	no	no	no	no	no	yes	no	yes	no	no	no	yes	no	no	no	no	no	no	no	no	no	no	no	yes	no	no	no	no	no	no	no
INOLLH122C	PHC	Control	Lalupon	7.46159	4.06559	0 to 3months	2346	Typical	B2	classical	O142:H34	alpha	no	no	no	no	yes	no	no	no	no	no	no	yes	no	yes	no	no	no	yes	no	no	no	no	no	no	no	no	yes	no	no	yes	no	no	no	no	no	no	no
INOLLH122A	PHC	Control	Lalupon	7.46159	4.06559	0 to 3months	2346	Typical	B2	classical	O142:H34	alpha	no	no	no	no	yes	no	no	no	no	no	no	yes	no	yes	no	no	no	yes	no	no	no	no	no	no	no	no	yes	no	no	yes	no	no	no	no	no	no	no
INOLWD041B	PHC	Case	Elewiodo	7.41947	3.94564	7 to 9months	4128	Typical	ND	non-classical	O78/O151/O118:H5	kappa	no	yes	yes	no	yes	no	no	no	no	no	no	no	no	yes	no	yes	no	yes	no	no	no	no	no	no	yes	no	no	no	no	yes	yes	no	no	no	yes	no	no
INOMNH109G	PHC	Control	Monatan	7.41377	3.95085	7 to 9months	5406	atypical	B1	non-classical	O102:H8	theta2	no	no	no	no	no	no	no	no	no	no	no	no	no	yes	no	no	no	yes	no	no	no	no	no	no	no	yes	yes	no	no	no	yes	no	no	no	no	no	no
INOMNH109F	PHC	Control	Monatan	7.41377	3.95085	7 to 9months	5406	atypical	B1	non-classical	O102:H8	theta2	no	no	no	no	no	no	no	no	no	no	no	no	no	yes	no	no	no	yes	no	no	no	no	no	no	no	yes	no	no	no	no	yes	no	no	no	no	no	no
LLH12D	PHC	Control	Lalupon	7.46159	4.06559	4 to 6months	7798	atypical	B2	non-classical	O127:H29	kappa	no	no	no	no	no	no	no	no	no	no	no	no	no	yes	no	no	no	yes	no	no	no	no	no	no	no	no	yes	no	no	yes	no	no	no	no	no	no	no
INOLLH012D	PHC	Control	Lalupon	7.46159	4.06559	4 to 6months	7798	atypical	B2	non-classical	O127:H29	kappa	no	no	no	no	no	no	no	no	no	no	no	no	no	yes	no	no	no	yes	no	no	no	no	no	no	no	no	no	no	no	yes	no	no	no	no	no	no	no
INOLLH160E	PHC	Control	Lalupon	7.46159	4.06559	0 to 3months	8131	atypical	D	non-classical	O15:H18	theta2	yes	no	no	yes	no	no	no	yes	no	no	no	no	no	yes	no	no	no	no	yes	no	no	no	no	no	no	no	no	yes	no	no	yes	no	no	no	yes	no	no
INOMNH114E	PHC	Control	Monatan	7.41377	3.95085	7 to 9months	8747	atypical	B2	non-classical	O33:H6	beta	no	no	no	no	no	no	no	no	no	no	no	no	no	yes	no	no	yes	yes	no	no	no	no	no	no	no	no	yes	no	no	yes	no	no	no	no	no	no	no
INOMNH114A	PHC	Control	Monatan	7.41377	3.95085	7 to 9months	8747	atypical	B2	non-classical	O33:H6	beta	no	no	no	no	no	no	no	no	no	no	no	no	no	yes	no	no	no	yes	no	no	no	no	no	no	no	no	yes	no	no	yes	no	no	no	no	no	no	no
INOLLH161F	PHC	Control	Lalupon	7.46159	4.06559	0 to 3months	2089*	atypical	U	non-classical	O21/O86/O8:H25	lambda	no	no	no	no	no	no	no	yes	no	yes	no	no	no	yes	no	no	no	no	yes	yes	no	yes	no	no	no	no	no	yes	no	no	yes	no	no	no	no	no	no
INOLL197	PHC	Control	Lalupon	7.46159	4.06559	0 to 3months	2089*	atypical	A	non-classical	O8:H10	lambda	no	no	no	no	no	no	no	no	no	no	no	no	no	yes	no	no	no	no	yes	yes	no	no	no	no	no	no	no	yes	no	no	yes	no	no	no	no	no	no
INOLLD97C	PHC	Case	Lalupon	7.46159	4.06559	0 to 3months	novel	atypical	E	non-classical	ND	gamma	no	no	no	no	no	no	no	no	no	no	no	no	no	yes	no	no	no	no	no	no	no	no	no	no	yes	no	yes	no	no	yes	yes	yes	no	no	no	yes	no
INOCHD069C	UCH	Case	UCH	7.42371	3.9349	0 to 3months	28	Typical	B2	classical	O119:H6	beta	no	no	no	no	yes	yes	no	no	no	no	no	no	no	yes	no	no	no	no	yes	yes	no	no	no	no	no	no	yes	no	no	yes	no	no	no	no	no	no	no
INOCHD069A	UCH	Case	UCH	7.42371	3.9349	0 to 3months	28	Typical	B2	classical	O119:H6	beta	no	no	no	no	yes	yes	no	no	no	no	no	no	no	yes	no	no	no	no	yes	yes	no	no	no	no	no	no	yes	no	no	yes	no	no	no	no	no	no	no
INOCHD90C	UCH	Case	UCH	7.42371	3.9349	10 to 12months	28	Typical	B2	classical	O119:H6	beta	no	no	no	no	yes	yes	no	no	no	no	no	no	no	yes	no	no	no	no	yes	yes	no	no	no	no	no	no	no	no	no	yes	no	no	no	no	no	no	no
INOCHD90A	UCH	Case	UCH	7.42371	3.9349	10 to 12months	28	Typical	B2	classical	O119:H6	beta	no	no	no	no	yes	yes	no	no	no	no	no	no	no	yes	no	no	no	no	yes	yes	no	no	no	no	no	no	yes	no	no	yes	no	no	no	no	no	no	no
INOCHD254C	UCH	Case	UCH	7.42371	3.9349	ND	28	Typical	B2	classical	O119:H6	beta	no	no	no	no	yes	yes	no	no	no	no	no	no	no	yes	no	no	no	no	yes	yes	no	no	no	no	no	no	yes	no	no	yes	no	no	no	no	no	no	no
INOCHH094E	UCH	Control	UCH	7.42371	3.9349	10 to 12months	328	Typical	B1	non-classical	-:H7	beta	no	no	no	no	yes	no	no	no	no	no	no	yes	no	yes	no	no	no	yes	no	no	no	no	no	no	no	yes	yes	no	no	no	yes	no	no	no	no	no	no
INOCHD202A	UCH	Case	UCH	7.42371	3.9349	ND	517	atypical	D	non-classical	O166:H15	gamma	yes	no	no	yes	no	no	yes	yes	no	yes	yes	no	yes	yes	yes	no	no	no	no	no	no	no	no	no	no	no	no	no	no	yes	yes	no	no	yes	yes	no	no
INOCHD114B	UCH	Case	UCH	7.42371	3.9349	0 to 3months	7798	atypical	B2	non-classical	O127:H29	kappa	no	no	no	no	no	no	no	no	no	no	no	no	no	yes	no	no	no	yes	no	no	no	no	no	no	no	no	no	no	no	yes	no	no	no	no	no	no	no
INOCHD112A	UCH	Case	UCH	7.42371	3.9349	0 to 3months	7798	atypical	B2	non-classical	O127:H29	kappa	no	no	no	no	no	no	no	no	no	no	no	no	no	yes	no	no	no	yes	no	no	no	no	no	no	no	no	no	no	no	yes	no	no	no	no	no	no	no
INOCHH140D3	UCH	Control	UCH	7.42371	3.9349	ND	7798	atypical	ND	non-classical	O127:H29	kappa	no	no	no	no	no	no	no	no	no	no	no	no	no	yes	no	no	no	yes	no	no	no	no	no	no	no	no	no	no	no	yes	no	no	no	no	no	no	no
INOCHD112B	UCH	Case	UCH	7.42371	3.9349	0 to 3months	novel	atypical	U	non-classical	O127:H4	kappa	no	no	no	no	no	no	no	no	no	yes	no	no	no	yes	no	no	no	yes	no	no	no	no	no	no	no	no	no	no	no	yes	no	no	no	no	no	no	no
INOCHH116A	UCH	Control	UCH	7.42371	3.9349	7 to 9months	novel*	atypical	U	non-classical	O86/O127:H18	kappa	no	no	no	no	no	no	no	yes	no	no	no	no	no	yes	no	no	no	yes	no	no	no	yes	no	no	no	no	no	no	no	yes	no	no	no	no	no	no	no
Efergusonii
042_sanger
[truncated: 232 more columns]
